# Supplementary material for: Autophagy promotes cell survival by maintaining NAD levels
Source: Dev Cell. Author manuscript; Available in PMC 2024 Oct 15. (PMC11475545; doi:10.1016/j.devcel.2022.10.008)
Supplement: Supplementary Table S1 [file NIHMS2017691-supplement-Supplementary_Table_S1.xlsx]

## Sheet: Sheet1
Metabolite	Atg5_WT_MEFs_1	Atg5_WT_MEFs_2	Atg5_WT_MEFs_3	Atg5_KO_MEFs_1	Atg5_KO_MEFs_2	Atg5_KO_MEFs_3	Atg5_KO_MEFs_NAM_1	Atg5_KO_MEFs_NAM_2	Atg5_KO_MEFs_NAM_3
alpha-D-Glucose	5.713e+06	5.25047e+06	5.24665e+06	5.31442e+06	5.68868e+06	6.16613e+06	7.21351e+06	7.08996e+06	8.39109e+06
Galactose-6-phosphate	2.00359e+07	2.25792e+07	2.03589e+07	2.01304e+07	2.00413e+07	1.97143e+07	1.65682e+07	1.71421e+07	1.60153e+07
Glucose 6-phosphate	414795	425975	398446	504637	483443	485483	522997	457291	399372
glyceraldehyde-3-phosphate	430.605	0	790.573	588.123	555.298	0	1967.74	1753.59	1322.73
3-Phospho-D-glycerate	57766.4	83587.1	62453.1	51440.3	49078.9	48594.5	22342	24111.6	25210.2
Phosphoenolpyruvate	42775.1	56319.2	46041.3	24681.8	27099.2	26380.9	21653.5	25803.6	23229.8
Pyruvate	760829	708350	673302	1.07884e+06	1.19143e+06	1.415e+06	1.47217e+06	1.47033e+06	1.80364e+06
L-Lactate	7.49367e+06	7.0098e+06	6.78274e+06	7.50591e+06	5.99505e+06	7.02447e+06	6.3542e+06	5.85967e+06	6.33907e+06
Glucose 6-phosphate	414795	425975	398446	504637	483443	485483	522997	457291	399372
6-phosphogluconolactone	400031	417992	407089	654793	629639	636539	399127	439410	431916
6-phosphogluconate	197687	266201	223947	423620	413966	426104	210555	298178	292731
ribose-5-phosphate	44729.4	45773.5	42068.8	28409	34065	30868.3	26333.2	27852.9	26118.6
sedoheptulose-7-phosphate	159295	162924	145052	237573	180545	187360	339832	410578	354385
Acetyl-CoA	41218.4	46501.2	45027.8	28657.7	31664.9	29352.7	27046.9	22393.1	23812.2
Citrate	2.40769e+07	2.46495e+07	2.52852e+07	2.38978e+07	2.77878e+07	2.81728e+07	3.66448e+07	3.32082e+07	3.80743e+07
cis-Aconitate	702229	739611	753723	572358	629685	633644	943534	854801	870632
2-Oxoglutarate	3.77615e+06	3.65788e+06	3.35513e+06	5.81555e+06	5.82981e+06	5.60467e+06	6.44964e+06	6.33553e+06	6.02935e+06
Succinate	1.06237e+06	1.12685e+06	964331	1.20371e+06	949929	1.23178e+06	1.41844e+06	725391	861624
Fumarate	3.20474e+06	3.23126e+06	3.05312e+06	2.93775e+06	2.996e+06	2.80511e+06	2.3582e+06	2.33873e+06	2.32527e+06
(S)-Malate	2.47026e+07	2.48802e+07	2.33523e+07	2.31723e+07	2.3368e+07	2.1282e+07	1.83947e+07	1.92147e+07	1.89778e+07
NAD+	1.06153e+06	1.18989e+06	1.17485e+06	891478	810117	826763	1.10358e+06	1.184e+06	1.12283e+06
NADH	112797	129149	115612	49564.7	42988.3	41762.3	66886	67976.7	59142.1
NADP+	18915.1	23809.3	15653.1	20806.2	14621.4	21390.1	14529.2	15690.7	14823
NADPH	151258	194184	162713	128974	106250	117376	130529	131752	113583
AMP	225190	299699	265339	247692	214748	233725	234536	250214	239532
ADP	818723	1.40721e+06	912142	1.05419e+06	885436	920784	925322	990944	866874
ATP	7.02638e+06	9.15826e+06	7.21414e+06	3.82216e+06	2.89534e+06	3.31384e+06	3.78021e+06	4.20547e+06	3.70995e+06
CMP	9020.67	12386.6	11393.6	4351.21	3631.5	3056.11	7262.32	6323.58	4488.74
CDP	27008.1	32990.8	11371.5	18372.2	12814	21867.4	14044	36025.1	25100.3
CTP	541462	746795	481471	327764	239034	262254	285348	300693	264800
GMP	3953.48	8266.13	8466.94	2552.18	4989.45	5200.91	9565.63	2847.48	5002.41
GDP	13626.6	32704.7	16248.1	14520.2	11374.9	11104	8447.08	15460.5	22560.1
GTP	227737	397609	320273	111824	80567.8	78658.3	104650	97348.4	96905.4
UMP	90670.3	102295	82923.3	50563	50289.4	52667	61294.1	66295.3	57108.5
UDP	516124	761435	524084	353595	293783	342837	403535	423342	324172
UTP	2.00967e+06	2.92999e+06	2.10621e+06	1.03449e+06	791615	912399	967053	944456	813427
IMP	3603.18	4093.58	4442.39	2562.43	2709.49	3270.19	5238.77	3390.83	3028.07
L-Glutamine	3.80409e+08	3.7954e+08	3.66306e+08	3.45357e+08	3.4442e+08	4.7735e+08
L-Proline	2.17627e+08	2.26664e+08	2.14977e+08	1.83117e+08	1.69028e+08	1.83439e+08
L-Glutamate	1.19506e+08	1.18989e+08	1.14064e+08	1.2166e+08	1.15765e+08	1.21911e+08
L-Leucine and L-Isoleucine	1.38744e+08	1.41008e+08	1.30336e+08	1.36483e+08	1.26969e+08	1.87167e+08
L-Valine	1.37623e+08	1.43176e+08	1.34483e+08	1.36598e+08	1.31023e+08	1.85283e+08
L-Threonine	3.71809e+07	3.3952e+07	3.39747e+07	3.18821e+07	3.18177e+07	4.4192e+07
L-Tyrosine	2.87274e+07	2.944e+07	2.5904e+07	2.88159e+07	2.87755e+07	4.16281e+07
L-Alanine	2.11231e+07	2.06266e+07	1.99005e+07	2.24328e+07	2.29609e+07	2.69252e+07
L-Methionine	1.87317e+07	1.89376e+07	1.71584e+07	1.86894e+07	1.71899e+07	2.50907e+07
L-Phenylalanine	2.89824e+07	2.97656e+07	2.78167e+07	2.90684e+07	2.77595e+07	3.55163e+07
L-Arginine	2.3577e+07	2.35539e+07	1.92269e+07	2.81954e+07	2.72904e+07	4.10395e+07
L-Serine	4.27169e+06	4.97125e+06	4.09351e+06	4.85817e+06	4.63362e+06	6.00802e+06
L-Aspartate	3.55513e+07	3.6565e+07	3.62852e+07	5.1335e+07	4.77763e+07	4.90324e+07
L-Lysine	7.52554e+06	8.54975e+06	6.87874e+06	7.97319e+06	8.97594e+06	1.60783e+07
Glycine	5.66145e+06	6.18479e+06	5.46838e+06	6.26679e+06	6.54404e+06	6.50477e+06
L-Tryptophan	5.54931e+06	5.67857e+06	5.01025e+06	5.62422e+06	5.21892e+06	8.06931e+06
GSH	1.14514e+07	1.04727e+07	1.03523e+07	1.20149e+07	1.04363e+07	1.06169e+07
L-Asparagine	2.73607e+06	2.72581e+06	2.53651e+06	3.29684e+06	3.00394e+06	3.59659e+06
Cystine	136310	133423	119827	92571.8	141612	249669
L-Histidine	3.63235e+07	3.12397e+07	2.39126e+07	3.15201e+07	3.3998e+07	5.21332e+07
